# Supplementary material for: Ultrastructural Abnormalities in Induced Pluripotent Stem Cell-Derived Neural Stem Cells and Neurons of Two Cohen Syndrome Patients
Source: Cells. 2023 Nov 25;12(23):2702. doi: 10.3390/cells12232702 (PMC10705360; doi:10.3390/cells12232702)
Supplement: Supplementary file 1 [file cells-12-02702-s001.zip]

Archive with 1 entries (1 files):
- cells-2674950-supplementary.pdf
